# Supplementary material for: The impact of strategic napping on peak expiratory flow and respiratory function in young elite athletes
Source: BMC Sports Sci Med Rehabil. 2024 Feb 9;16:41. doi: 10.1186/s13102-024-00842-4 (PMC10854142; doi:10.1186/s13102-024-00842-4)
Supplement: Supplementary file 1 — Supplementary Material 1: Supplementary data 1: We have included the supplementary data file labeled as Supplementary Data 1 in the manuscript. The legend for this database is appropriately provided for clarity within the manuscript. [file 13102_2024_842_MOESM1_ESM.xlsx]

## Sheet: Sayfa1
		Demographic Information				N0 Phase						N25 Phase						N45 Phase
Participant no	Gender	Age	Height	Weight	BMI	FVC	FEV1	FEV1/FVC	PEF	FEF2575	FET	FVC-2	FEV1-2	FEV1/FVC-2	PEF-2	FEF2575-2	FET-2	FVC-3	FEV1-3	FEV1/FVC-3	PEF-3	FEF2575-3	FET-3
1	male	11	156	37	15.2	2.87	2.44	85	4.93	2.43	2.18	2.93	2.5	85.3	5.15	2.57	2.16	2.88	2.45	85.1	5.05	2.57	2.18
2	male	11	173	47	15.7	3.72	3.58	96.2	5.8	4.43	1.16	3.88	3.71	95.6	7.19	4.68	1.51	3.6	3.6	100	7.12	4.73	0.88
3	male	14	176	60	19.37	4.67	3.96	84.8	6.96	4.12	2.59	4.7	3.91	83.2	6.88	3.92	2.97	4.63	3.95	85.3	7.66	4.07	2.51
4	male	13	169	50	17.51	4.47	3.99	89.3	8.3	5.72	1.71	4.48	4.15	92.6	8.37	5.51	1.71	4.45	4.02	90.3	8.06	5.32	1.98
5	male	13	164	44	16.36	3.67	3.01	82	5.92	2.82	1.94	4.03	3.12	77.4	6.78	2.65	2.87	3.9	3.07	78.7	5.87	2.72	2.66
6	male	14	177	59	18.83	4.07	3.98	97.8	6.3	5.34	1.83	4.73	4.28	90.5	8.31	4.74	1.79	4.85	4.4	90.7	8.85	4.84	2.04
7	male	14	168	43	15.24	3.17	3.01	95	5.67	3.78	1.45	3.11	3.06	98.4	5.89	4.5	1.15	3.21	3.16	98.4	7.2	4.57	1.11
8	male	11	150	33	14.67	2.52	2.33	92.5	5.07	2.92	1.67	2.36	2.22	94.1	4.87	3.08	1.38	2.5	2.25	90	4.47	2.73	1.8
9	male	11	153	36	15.38	2.84	2.59	91.2	5.82	3.32	1.37	2.85	2.51	88.1	6.37	2.73	2.8	2.8	2.47	88.2	6.31	2.72	2.14
10	male	12	162	40	15.24	3.18	3.06	96.2	5.92	4.66	2.05	3.01	3	99.7	6.29	4.52	1.04	3.09	3.06	99	6.7	4.72	1.23
11	male	14	163	48	18.07	4.18	3.62	86.6	5.34	3.75	1.94	4.29	4	93.2	7.38	4.92	1.65	4.37	4.01	91.8	6.69	4.66	2.42
12	male	12	168	41	14.53	2.89	2.62	90.7	5.67	4.45	2.98	3.56	3.37	94.7	6.63	4.81	1.55	3.45	3.28	95.1	7.43	4.6	2.01
